# Supplementary material for: Availability of mRNA Obtained from Peripheral Blood Mononuclear Cells for Testing Mutation Consequences in Dystrophic Epidermolysis Bullosa
Source: Int J Mol Sci. 2021 Dec 13;22(24):13369. doi: 10.3390/ijms222413369 (PMC8709150; doi:10.3390/ijms222413369)
Supplement: Supplementary file 1 [file ijms-22-13369-s001.zip]

Archive with 1 entries (1 files):
- ijms-1483080-supplementary.pdf
